# Supplementary material for: Dispatcher-Assisted CPR in Italy: A Nationwide Survey of Current Practices and Future Challenges in Emergency Medical Communication Centers
Source: J Clin Med. 2025 Jan 19;14(2):637. doi: 10.3390/jcm14020637 (PMC11766162; doi:10.3390/jcm14020637)
Supplement: Supplementary file 1 [file jcm-14-00637-s001.zip]

Archive with 2 entries (2 files):
- S1 - CROSS checklist.pdf
- S2 - Questionnaire.pdf
